# Supplementary material for: Resensitisation of Methicillin-Resistant Staphylococcus aureus to Conventional Antibiotics in the Presence of an Engineered Enzybiotic
Source: Pharmaceutics. 2023 Oct 23;15(10):2511. doi: 10.3390/pharmaceutics15102511 (PMC10610342; doi:10.3390/pharmaceutics15102511)
Supplement: Supplementary file 1 [file pharmaceutics-15-02511-s001.zip]

Archive with 1 entries (1 files):
- pharmaceutics-2613911-supplementary.pdf
